# Supplementary material for: Inflammatory cytokines mediating the effect of oral lichen planus on oral cavity cancer risk: a univariable and multivariable mendelian randomization study
Source: BMC Oral Health. 2024 Mar 22;24:375. doi: 10.1186/s12903-024-04104-0 (PMC10958829; doi:10.1186/s12903-024-04104-0)
Supplement: Supplementary file 1 — Supplementary Material 1 [file 12903_2024_4104_MOESM1_ESM.xlsx]

## Sheet: Supplement table 1
Supplemental Table 1. Epidemiological and clinical characteristics of cases and controls.
	Cases	Controls
	N	N
Total	6034	6585
Tumor site
Oral cavity	2990
Oropharynx	2641
Hypopharynx	305
Overlapping	73
Other	25
Sex
Male	4527	4325
Female	1507	2260
Age,years
< = 50	1315	1355
50-<60	2006	1954
60-<70	1748	1983
>=70	964	1293

## Sheet: Supplement table 2
Supplemental Table 2. Detailed information of instrumental variables used in MR analyses
Number	id.exposure	SNP	effect_allele.exposure	other_allele.exposure	samplesize.exposure	pval.exposure	beta.exposure	se.exposure	eaf.exposure	sd	R2	F
1	Oral lichen planus	rs6737668	T	C	377277	9.56731e-09	-0.133911	0.0233367	0.80864	14.3341	8.72685e-05	32.9271
2	Oral lichen planus	rs78456138	T	C	377277	9.01052e-09	-0.431484	0.0750618	0.0203244	46.1051	8.75781e-05	33.0439
3	Oral lichen planus	rs6780858	G	A	377277	3.14811e-09	-0.113278	0.0191228	0.424556	11.7458	9.30015e-05	35.0904
4	Oral lichen planus	rs56116661	T	C	377277	3.52282e-08	-0.127194	0.0230706	0.223895	14.1706	8.05606e-05	30.3959
5	Oral lichen planus	rs55640410	G	C	377277	5.08171e-09	-0.250355	0.0428361	0.0586195	26.3112	9.05306e-05	34.158
6	Oral lichen planus	rs2248373	C	T	377277	7.02749e-27	0.228668	0.0213026	0.71374	13.0847	0.00030532	115.225
7	Oral lichen planus	rs553108	G	A	377277	5.84117e-16	-0.151298	0.0186958	0.559296	11.4835	0.000173558	65.4905
8	Oral lichen planus	rs28545281	C	G	377277	7.78037e-147	0.540689	0.0209528	0.193812	12.8698	0.00176192	665.903
9	Oral lichen planus	rs9296059	C	A	377277	1.52721e-08	-0.167574	0.0296146	0.124528	18.1901	8.48607e-05	32.0185
10	Oral lichen planus	rs9459853	A	C	377277	1.98655e-11	0.127342	0.0189863	0.398823	11.6619	0.000119221	44.9845
11	Oral lichen planus	rs10861027	C	T	377277	2.41524e-09	-0.135761	0.0227516	0.794979	13.9747	9.43685e-05	35.6062
12	Oral lichen planus	rs2093816	T	C	377277	2.03564e-13	0.14377	0.01957	0.618682	12.0205	0.000143033	53.9703
1	Oral leukoplakia	rs72798679	A	G	377277	8.4674e-07	0.220067	0.0446903	0.108398	27.4501	6.42684e-05	24.2484
2	Oral leukoplakia	rs1364395	C	T	377277	4.20717e-06	-0.53874	0.117095	0.988763	71.9231	5.61047e-05	21.1681
3	Oral leukoplakia	rs73404248	A	G	377277	2.45895e-06	-0.425354	0.0902798	0.0339207	55.4525	5.88351e-05	22.1983
4	Oral leukoplakia	rs213198	G	A	377277	4.03599e-06	0.255222	0.0553685	0.91257	34.0089	5.63155e-05	21.2476
5	Oral leukoplakia	rs117735090	C	T	377277	2.8404e-06	0.320695	0.0684948	0.0384614	42.0715	5.81013e-05	21.9214
6	Oral leukoplakia	rs11639111	T	C	377277	2.59663e-06	0.13911	0.0295955	0.373748	18.1784	5.85574e-05	22.0935
7	Oral leukoplakia	rs72805348	G	A	377277	4.14181e-06	-0.443958	0.096426	0.0309749	59.2276	5.6184e-05	21.198
8	Oral leukoplakia	rs17693634	G	C	377277	4.43292e-07	-0.313836	0.0621536	0.0704256	38.1765	6.75749e-05	25.4961
9	Oral leukoplakia	rs80137468	C	T	377277	2.85733e-06	0.160829	0.0343591	0.214325	21.1043	5.80713e-05	21.9101
10	Oral leukoplakia	rs281434	G	A	377277	9.86257e-07	0.202646	0.0414039	0.840607	25.4315	6.34904e-05	23.9549
1	IL_13	rs7073807	T	C	3596	4.77e-06	0.1618	0.0354	0.1351	2.12282	0.00577904	20.8906
2	IL_13	rs138854806	A	G	3596	5.449e-07	-0.4204	0.0839	0.0247	5.0312	0.00693745	25.1074
3	IL_13	rs77955971	A	C	3596	3.756e-07	0.4408	0.0868	0.0247	5.20511	0.0071246	25.7895
4	IL_13	rs12623722	A	G	3596	3.614e-06	-0.1189	0.0257	0.3054	1.54114	0.00592026	21.4041
5	IL_13	rs6921438	A	G	3596	1.283e-65	-0.4139	0.0242	0.48	1.45119	0.075266	292.523
6	IL_13	rs76339001	A	T	3596	7.915e-07	-0.4375	0.0886	0.9767	5.31305	0.00673867	24.3831
7	IL_13	rs10995615	T	C	3596	3.118e-06	-0.1591	0.0341	0.8577	2.04486	0.00602048	21.7687
8	IL_13	rs27949	T	C	3596	4.827e-06	-0.1144	0.025	0.667	1.49917	0.00579257	20.9398
9	IL_13	rs6799107	T	C	3596	8.661e-07	-0.1472	0.0299	0.8071	1.793	0.00669848	24.2367
10	IL_13	rs117795020	A	G	3596	5.479e-07	-0.3584	0.0716	0.0304	4.29361	0.00692332	25.0559
11	IL_13	rs75383097	C	G	3596	3.702e-06	-0.5369	0.116	0.0132	6.95613	0.00592532	21.4225
12	IL_13	rs139083458	T	C	3596	2.165e-06	0.9995	0.211	0.0034	12.653	0.00620468	22.4389
13	IL_13	rs147747784	C	G	3596	1.435e-06	0.369	0.0765	0.0285	4.58745	0.00643205	23.2664
1	IL_9	rs4880409	T	C	3673	6.952e-07	-0.3552	0.0716	0.9664	4.33934	0.00665938	24.6105
2	IL_9	rs117807175	C	G	3673	2.327e-06	-0.5225	0.1106	0.0121	6.70294	0.0060429	22.3184
3	IL_9	rs41294750	T	C	3673	2.916e-06	0.3442	0.0736	0.0308	4.46055	0.00592246	21.8709
4	IL_9	rs76963786	T	C	3673	2.775e-07	-0.2856	0.0556	0.0462	3.36965	0.00713628	26.3856
5	IL_9	rs73443903	A	C	3673	2.569e-06	0.2162	0.046	0.0685	2.78784	0.00598144	22.09
6	IL_9	rs3736858	C	G	3673	3.373e-06	-0.1351	0.0291	0.7976	1.76361	0.00583711	21.5538

## Sheet: Supplement table 3
Supplemental Table 3. UVMR analysis of the causal effects of OLP on 41 inflammatory cytokines
outcome	exposure	method	nsnp	b	se	pval	lo_ci	up_ci	or	or_lci95	or_uci95
B_NGF	Oral lichen planus	Inverse variance weighted	11	-0.00859563	0.0512666	0.866847	-0.109078	0.0918868	0.991441	0.89666	1.09624
B_NGF	Oral lichen planus	MR Egger	11	-0.0460788	0.099822	0.655316	-0.24173	0.149572	0.954967	0.785268	1.16134
B_NGF	Oral lichen planus	Weighted median	11	-0.0401063	0.0496226	0.41896	-0.137367	0.057154	0.960687	0.871651	1.05882
CTACK	Oral lichen planus	Inverse variance weighted	11	0.00910478	0.0662855	0.890749	-0.120815	0.139024	1.00915	0.886198	1.14915
CTACK	Oral lichen planus	MR Egger	11	-0.118432	0.120079	0.349765	-0.353786	0.116923	0.888312	0.702025	1.12403
CTACK	Oral lichen planus	Weighted median	11	-0.00128017	0.0500311	0.979586	-0.0993412	0.0967808	0.998721	0.905434	1.10162
EOTAXIN	Oral lichen planus	Inverse variance weighted	11	0.0195656	0.0261553	0.454426	-0.0316987	0.0708299	1.01976	0.968798	1.0734
EOTAXIN	Oral lichen planus	MR Egger	11	-0.0547717	0.0488556	0.291269	-0.150529	0.0409852	0.946701	0.860253	1.04184
EOTAXIN	Oral lichen planus	Weighted median	11	-0.0084252	0.0342754	0.80583	-0.075605	0.0587546	0.99161	0.927182	1.06051
FGF_BASIC	Oral lichen planus	Inverse variance weighted	11	0.0160167	0.0282014	0.570075	-0.039258	0.0712915	1.01615	0.961503	1.07389
FGF_BASIC	Oral lichen planus	MR Egger	11	-0.0168733	0.0539621	0.761642	-0.122639	0.0888924	0.983268	0.884583	1.09296
FGF_BASIC	Oral lichen planus	Weighted median	11	-0.0049981	0.033417	0.881106	-0.0704954	0.0604992	0.995014	0.931932	1.06237
G_CSF	Oral lichen planus	Inverse variance weighted	11	-0.00103323	0.0295511	0.972108	-0.0589534	0.0568869	0.998967	0.942751	1.05854
G_CSF	Oral lichen planus	MR Egger	11	-0.000709018	0.05817	0.990541	-0.114722	0.113304	0.999291	0.891614	1.11997
G_CSF	Oral lichen planus	Weighted median	11	-0.00187878	0.0333233	0.955039	-0.0671925	0.0634349	0.998123	0.935015	1.06549
GROA	Oral lichen planus	Inverse variance weighted	11	0.0330878	0.0606043	0.58509	-0.0856966	0.151872	1.03364	0.917873	1.16401
GROA	Oral lichen planus	MR Egger	11	0.00386257	0.118576	0.974725	-0.228546	0.236271	1.00387	0.79569	1.26652
GROA	Oral lichen planus	Weighted median	11	0.00768408	0.0511677	0.880627	-0.0926046	0.107973	1.00771	0.911554	1.11402
HGF	Oral lichen planus	Inverse variance weighted	11	-0.0262529	0.0259108	0.310964	-0.0770381	0.0245324	0.974089	0.925855	1.02484
HGF	Oral lichen planus	MR Egger	11	-0.0241293	0.0483531	0.629733	-0.118901	0.0706427	0.97616	0.887895	1.0732
HGF	Oral lichen planus	Weighted median	11	-0.022805	0.0326739	0.485204	-0.0868458	0.0412359	0.977453	0.916818	1.0421
IFN_G	Oral lichen planus	Inverse variance weighted	11	-0.00535387	0.0292488	0.854762	-0.0626815	0.0519737	0.99466	0.939243	1.05335
IFN_G	Oral lichen planus	MR Egger	11	-0.0347018	0.0563226	0.553073	-0.145094	0.0756905	0.965893	0.864941	1.07863
IFN_G	Oral lichen planus	Weighted median	11	-0.012289	0.0347863	0.723885	-0.0804702	0.0558922	0.987786	0.922682	1.05748
IL_10	Oral lichen planus	Inverse variance weighted	11	0.029526	0.0268774	0.271966	-0.0231536	0.0822056	1.02997	0.977112	1.08568
IL_10	Oral lichen planus	MR Egger	11	-0.00724187	0.050114	0.888284	-0.105465	0.0909815	0.992784	0.899906	1.09525
IL_10	Oral lichen planus	Weighted median	11	0.0234157	0.0343287	0.495174	-0.0438686	0.0907	1.02369	0.95708	1.09494
IL_12_P70	Oral lichen planus	Inverse variance weighted	11	0.0320955	0.0259316	0.215829	-0.0187305	0.0829215	1.03262	0.981444	1.08646
IL_12_P70	Oral lichen planus	MR Egger	11	-0.0401767	0.0483719	0.427695	-0.134986	0.0546323	0.96062	0.873728	1.05615
IL_12_P70	Oral lichen planus	Weighted median	11	0.00503855	0.0329917	0.878618	-0.0596252	0.0697023	1.00505	0.942118	1.07219
IL_13	Oral lichen planus	Inverse variance weighted	11	0.0843602	0.039252	0.031619	0.00742625	0.161294	1.08802	1.00745	1.17503
IL_13	Oral lichen planus	MR Egger	11	0.0389674	0.0731844	0.607304	-0.104474	0.182409	1.03974	0.900798	1.2001
IL_13	Oral lichen planus	Weighted median	11	0.0668255	0.0491003	0.173513	-0.029411	0.163062	1.06911	0.971017	1.17711
IL_16	Oral lichen planus	Inverse variance weighted	11	0.0652235	0.0443869	0.141716	-0.0217748	0.152222	1.0674	0.978461	1.16442
IL_16	Oral lichen planus	MR Egger	11	0.00502963	0.0841041	0.95362	-0.159814	0.169874	1.00504	0.852302	1.18516
IL_16	Oral lichen planus	Weighted median	11	0.0444687	0.0501892	0.375606	-0.0539022	0.14284	1.04547	0.947525	1.15354
IL_17	Oral lichen planus	Inverse variance weighted	11	-0.0134304	0.0269565	0.618326	-0.0662652	0.0394044	0.986659	0.935883	1.04019
IL_17	Oral lichen planus	MR Egger	11	-0.09289	0.0498637	0.095375	-0.190623	0.00484281	0.911294	0.826444	1.00485
IL_17	Oral lichen planus	Weighted median	11	-0.0235644	0.032904	0.473896	-0.0880563	0.0409275	0.976711	0.915709	1.04178
IL_18	Oral lichen planus	Inverse variance weighted	11	-0.0100647	0.0388558	0.795614	-0.0862221	0.0660926	0.989986	0.91739	1.06833
IL_18	Oral lichen planus	MR Egger	11	-0.0973817	0.0724639	0.211887	-0.239411	0.0446476	0.90721	0.787091	1.04566
IL_18	Oral lichen planus	Weighted median	11	-0.0476366	0.0478962	0.319941	-0.141513	0.04624	0.95348	0.868044	1.04733
IL_1B	Oral lichen planus	Inverse variance weighted	11	-0.00533824	0.0407043	0.895659	-0.0851186	0.0744422	0.994676	0.918403	1.07728
IL_1B	Oral lichen planus	MR Egger	11	-0.0932028	0.075842	0.250269	-0.241853	0.0554476	0.911009	0.785171	1.05701
IL_1B	Oral lichen planus	Weighted median	11	-0.0109004	0.0490645	0.824185	-0.107067	0.0852659	0.989159	0.898466	1.08901
IL_1RA	Oral lichen planus	Inverse variance weighted	11	0.00128706	0.038901	0.973606	-0.0749588	0.077533	1.00129	0.927782	1.08062
IL_1RA	Oral lichen planus	MR Egger	11	-0.0248363	0.0726399	0.740266	-0.16721	0.117538	0.97547	0.846022	1.12472
IL_1RA	Oral lichen planus	Weighted median	11	0.00321741	0.04747	0.945963	-0.0898238	0.0962587	1.00322	0.914092	1.10104
IL_2	Oral lichen planus	Inverse variance weighted	11	-0.00642212	0.0397388	0.871614	-0.0843102	0.0714659	0.993598	0.919146	1.07408
IL_2	Oral lichen planus	MR Egger	11	-0.0193516	0.0741849	0.800074	-0.164754	0.126051	0.980834	0.848102	1.13434
IL_2	Oral lichen planus	Weighted median	11	-0.0223452	0.0473035	0.636656	-0.11506	0.0703697	0.977903	0.891313	1.0729
IL_2RA	Oral lichen planus	Inverse variance weighted	11	0.0450105	0.0386651	0.244379	-0.0307731	0.120794	1.04604	0.969696	1.12839
IL_2RA	Oral lichen planus	MR Egger	11	-0.0319197	0.0721486	0.66863	-0.173331	0.109492	0.968584	0.840859	1.11571
IL_2RA	Oral lichen planus	Weighted median	11	0.0121404	0.0476658	0.798956	-0.0812845	0.105565	1.01221	0.921931	1.11134
IL_4	Oral lichen planus	Inverse variance weighted	11	0.0203005	0.0261986	0.438418	-0.0310488	0.0716498	1.02051	0.969428	1.07428
IL_4	Oral lichen planus	MR Egger	11	-0.021223	0.0488646	0.67428	-0.116998	0.0745517	0.979001	0.889587	1.0774
IL_4	Oral lichen planus	Weighted median	11	0.00476683	0.0323354	0.882802	-0.0586105	0.0681442	1.00478	0.943074	1.07052
IL_5	Oral lichen planus	Inverse variance weighted	11	0.0199404	0.040264	0.62043	-0.0589771	0.0988579	1.02014	0.942728	1.10391
IL_5	Oral lichen planus	MR Egger	11	-0.0113131	0.0750148	0.883451	-0.158342	0.135716	0.988751	0.853558	1.14536
IL_5	Oral lichen planus	Weighted median	11	0.00248811	0.0474727	0.958201	-0.0905585	0.0955347	1.00249	0.913421	1.10025
IL_6	Oral lichen planus	Inverse variance weighted	11	0.0152953	0.0260729	0.557448	-0.0358076	0.0663983	1.01541	0.964826	1.06865
IL_6	Oral lichen planus	MR Egger	11	0.0109682	0.0486358	0.826614	-0.084358	0.106294	1.01103	0.919102	1.11215
IL_6	Oral lichen planus	Weighted median	11	0.014238	0.0332304	0.668313	-0.0508935	0.0793695	1.01434	0.95038	1.0826
IL_7	Oral lichen planus	Inverse variance weighted	11	0.0276522	0.0401345	0.490831	-0.0510115	0.106316	1.02804	0.950268	1.11217
IL_7	Oral lichen planus	MR Egger	11	0.0115562	0.0748754	0.880748	-0.1352	0.158312	1.01162	0.873542	1.17153
IL_7	Oral lichen planus	Weighted median	11	0.0140462	0.05081	0.782206	-0.0855413	0.113634	1.01415	0.918015	1.12034
IL_8	Oral lichen planus	Inverse variance weighted	11	0.00543202	0.0393517	0.890211	-0.0716974	0.0825614	1.00545	0.930813	1.08607
IL_8	Oral lichen planus	MR Egger	11	-0.0170014	0.0734128	0.822039	-0.16089	0.126888	0.983142	0.851385	1.13529
IL_8	Oral lichen planus	Weighted median	11	-0.0010173	0.0486497	0.983317	-0.0963708	0.0943362	0.998983	0.908127	1.09893
IL_9	Oral lichen planus	Inverse variance weighted	11	0.0811813	0.0389101	0.0369442	0.00491746	0.157445	1.08457	1.00493	1.17052
IL_9	Oral lichen planus	MR Egger	11	-0.00454429	0.0726465	0.951489	-0.146931	0.137843	0.995466	0.863353	1.1478
IL_9	Oral lichen planus	Weighted median	11	0.0403941	0.0480065	0.400107	-0.0536986	0.134487	1.04122	0.947718	1.14395
IP_10	Oral lichen planus	Inverse variance weighted	11	0.0641551	0.0437558	0.142592	-0.0216063	0.149916	1.06626	0.978625	1.16174
IP_10	Oral lichen planus	MR Egger	11	-0.0191393	0.0794707	0.815081	-0.174902	0.136623	0.981043	0.839539	1.1464
IP_10	Oral lichen planus	Weighted median	11	0.0206559	0.0468312	0.659161	-0.0711332	0.112445	1.02087	0.931338	1.11901
M_CSF	Oral lichen planus	Inverse variance weighted	11	0.0284601	0.0523371	0.58659	-0.0741207	0.131041	1.02887	0.92856	1.14001
M_CSF	Oral lichen planus	MR Egger	11	0.053735	0.103169	0.615047	-0.148477	0.255947	1.0552	0.86202	1.29168
M_CSF	Oral lichen planus	Weighted median	11	0.0936545	0.0638152	0.142216	-0.0314233	0.218732	1.09818	0.969065	1.2445
MCP_1_MCAF	Oral lichen planus	Inverse variance weighted	11	0.0192531	0.0338721	0.569761	-0.0471363	0.0856424	1.01944	0.953957	1.08942
MCP_1_MCAF	Oral lichen planus	MR Egger	11	-0.106215	0.0483784	0.0557473	-0.201037	-0.0113936	0.899231	0.817882	0.988671
MCP_1_MCAF	Oral lichen planus	Weighted median	11	-0.0383074	0.0314324	0.222949	-0.0999149	0.0233	0.962417	0.904914	1.02357
MCP_3	Oral lichen planus	Inverse variance weighted	10	0.0156449	0.0718731	0.827684	-0.125226	0.156516	1.01577	0.882297	1.16943
MCP_3	Oral lichen planus	MR Egger	10	0.026361	0.134535	0.849542	-0.237328	0.29005	1.02671	0.788733	1.33649
MCP_3	Oral lichen planus	Weighted median	10	0.00852735	0.0870738	0.921986	-0.162137	0.179192	1.00856	0.850324	1.19625
MIF	Oral lichen planus	Inverse variance weighted	11	-0.00108411	0.03962	0.978171	-0.0787393	0.0765711	0.998916	0.924281	1.07958
MIF	Oral lichen planus	MR Egger	11	-0.0683231	0.0739341	0.37954	-0.213234	0.0765877	0.933959	0.807967	1.0796
MIF	Oral lichen planus	Weighted median	11	-0.00911864	0.0495293	0.85393	-0.106196	0.0879588	0.990923	0.899248	1.09194
CXCL9	Oral lichen planus	Inverse variance weighted	11	0.0295138	0.0447633	0.509683	-0.0582222	0.11725	1.02995	0.94344	1.1244
CXCL9	Oral lichen planus	MR Egger	11	-0.0568209	0.0811773	0.501643	-0.215928	0.102287	0.944763	0.805793	1.1077
CXCL9	Oral lichen planus	Weighted median	11	-0.00412366	0.0482487	0.93189	-0.0986911	0.0904438	0.995885	0.906023	1.09466
MIP_1A	Oral lichen planus	Inverse variance weighted	11	0.0490154	0.0394545	0.214117	-0.0283155	0.126346	1.05024	0.972082	1.13468
MIP_1A	Oral lichen planus	MR Egger	11	-0.013124	0.0736217	0.862464	-0.157422	0.131174	0.986962	0.854343	1.14017
MIP_1A	Oral lichen planus	Weighted median	11	0.0232269	0.0495076	0.638957	-0.0738081	0.120262	1.0235	0.92885	1.12779
MIP_1B	Oral lichen planus	Inverse variance weighted	11	0.049652	0.0288127	0.08484	-0.00682088	0.106125	1.05091	0.993202	1.11196
MIP_1B	Oral lichen planus	MR Egger	11	-0.015212	0.0505543	0.770323	-0.114299	0.0838745	0.984903	0.891992	1.08749
MIP_1B	Oral lichen planus	Weighted median	11	0.0101202	0.0331338	0.760036	-0.0548221	0.0750624	1.01017	0.946654	1.07795
PDGF_BB	Oral lichen planus	Inverse variance weighted	11	0.0258226	0.0259316	0.319349	-0.0250033	0.0766486	1.02616	0.975307	1.07966
PDGF_BB	Oral lichen planus	MR Egger	11	0.00157194	0.0483719	0.974785	-0.0932371	0.0963809	1.00157	0.910978	1.10118
PDGF_BB	Oral lichen planus	Weighted median	11	0.00548519	0.0319557	0.863713	-0.057148	0.0681184	1.0055	0.944454	1.07049
RANTES	Oral lichen planus	Inverse variance weighted	11	0.0763138	0.0579258	0.187691	-0.0372208	0.189848	1.0793	0.963463	1.20907
RANTES	Oral lichen planus	MR Egger	11	0.134811	0.111821	0.258714	-0.084359	0.35398	1.14432	0.919101	1.42473
RANTES	Oral lichen planus	Weighted median	11	0.0725846	0.0505705	0.151197	-0.0265335	0.171703	1.07528	0.973815	1.18732
SCF	Oral lichen planus	Inverse variance weighted	11	-0.0105221	0.0338618	0.756	-0.0768913	0.055847	0.989533	0.925991	1.05744
SCF	Oral lichen planus	MR Egger	11	-0.0666412	0.0628255	0.316445	-0.189779	0.0564968	0.935531	0.827142	1.05812
SCF	Oral lichen planus	Weighted median	11	-0.0408785	0.0326625	0.210736	-0.104897	0.0231399	0.959946	0.900417	1.02341
SCGF_B	Oral lichen planus	Inverse variance weighted	11	0.0660827	0.0386405	0.0872298	-0.00965258	0.141818	1.06832	0.990394	1.15237
SCGF_B	Oral lichen planus	MR Egger	11	0.0422659	0.0721485	0.572394	-0.0991452	0.183677	1.04317	0.905611	1.20163
SCGF_B	Oral lichen planus	Weighted median	11	0.0636473	0.048614	0.190453	-0.0316361	0.158931	1.06572	0.968859	1.17226
SDF_1A	Oral lichen planus	Inverse variance weighted	11	0.0179428	0.0268243	0.503558	-0.0346329	0.0705186	1.0181	0.96596	1.07306
SDF_1A	Oral lichen planus	MR Egger	11	-0.0555718	0.0500874	0.29598	-0.153743	0.0425994	0.945944	0.857492	1.04352
SDF_1A	Oral lichen planus	Weighted median	11	-0.00882989	0.0332142	0.790357	-0.0739297	0.0562699	0.991209	0.928737	1.05788
TNF_A	Oral lichen planus	Inverse variance weighted	11	0.0178422	0.0397889	0.653849	-0.0601441	0.0958285	1.018	0.941629	1.10057
TNF_A	Oral lichen planus	MR Egger	11	0.0384881	0.0742002	0.616477	-0.106944	0.18392	1.03924	0.898576	1.20192
TNF_A	Oral lichen planus	Weighted median	11	0.0200801	0.0500259	0.688129	-0.0779706	0.118131	1.02028	0.924992	1.12539
TNF_B	Oral lichen planus	Inverse variance weighted	10	0.0602604	0.0603568	0.318084	-0.058039	0.17856	1.06211	0.943613	1.19549
TNF_B	Oral lichen planus	MR Egger	10	0.251886	0.113417	0.0571029	0.0295891	0.474182	1.28645	1.03003	1.6067
TNF_B	Oral lichen planus	Weighted median	10	0.0913748	0.071566	0.201677	-0.0488947	0.231644	1.09568	0.952281	1.26067
TRAIL	Oral lichen planus	Inverse variance weighted	11	0.043085	0.0281832	0.126327	-0.0121541	0.0983241	1.04403	0.98792	1.10332
TRAIL	Oral lichen planus	MR Egger	11	0.069039	0.0545006	0.237041	-0.0377822	0.17586	1.07148	0.962923	1.19227
TRAIL	Oral lichen planus	Weighted median	11	0.0415975	0.0343783	0.226282	-0.025784	0.108979	1.04247	0.974546	1.11514
VEGF	Oral lichen planus	Inverse variance weighted	11	0.0015145	0.0279674	0.956814	-0.0533015	0.0563306	1.00152	0.948094	1.05795
VEGF	Oral lichen planus	MR Egger	11	-0.00299545	0.0521288	0.955432	-0.105168	0.0991771	0.997009	0.900173	1.10426
VEGF	Oral lichen planus	Weighted median	11	0.0112286	0.03562	0.752584	-0.0585866	0.0810439	1.01129	0.943097	1.08442
